# Supplementary material for: Expanding the clinical phenotype and genetic spectrum of GEMIN5 disorders: Early‐infantile developmental and epileptic encephalopathies
Source: Brain Behav. 2024 May 21;14(5):e3535. doi: 10.1002/brb3.3535 (PMC11109505; doi:10.1002/brb3.3535)
Supplement: Supplementary file 1 — Supporting Information [file BRB3-14-e3535-s001.xlsx]

## Sheet: Sheet1
Patients	Gender	Current age (m=month) y=year	Age of onset birth	Variants	Epilepy Type	MRI	Development					Consanguineous parents	Reference
							Delayed	Regression	Motor delay	Speech delay	Cognitive delay
1	F	20m	20 days	p.Leu902Gln p.Leu508fs	focal motor seizure; epileptic spasms; generalized tonic-clonic seizures	dysgenesis of the corpus callosum and cerebellar hypoplasia (approximately 6 months old)	Y	N	Y	Y	Y	N	Present study
2	F	17m	7 days	p.Gln971Glu p.Leu851fsTer30	tonic seizures; generalized tonic-clonic seizures; epileptic spasm	dysgenesis of the corpus callosum and cerebellar hypoplasia (approximately 6 months old)	Y	N	Y	Y	Y	N	Present study
3 patient II.2	M	46y	<1year	p.Asp1054_Ala1055delinsGlu p.Asp1054_Ala1055delinsGlu	Unclassified	Cerebral atrophy	Y	N	Y	Y	Y	Y	Genes 2023, 14, 707
4 patient II.3	M	35y	After 5 years	p.Asp1054_Ala1055delinsGlu p.Asp1054_Ala1055delinsGlu	Unclassified	NA	Y	N	N	N	Y	Y	Genes 2023, 14, 707
5 patient II.4	M	28y	<1year	p.Asp1054_Ala1055delinsGlu p.Asp1054_Ala1055delinsGlu	Unclassified	Mild cerebral atrophy	Y	N	Y	Y	Y	Y	Genes 2023, 14, 707
6 patient1	M	18m	<1year	p.Tyr1282His. p.Cys1205Tryp	Unclassified	Cerebellar atrophy	Y	N	Y	Y	Y	NA	doi: 10.3389/fcell.2022.783762
7 patient2	M	5y	<1year	p.Arg1014Gln p.Arg1014Gln	Unclassified	Cerebellar atrophy	Y	N	Y	N	N	NA	doi: 10.3389/fcell.2022.783763
8 patient3	M	10y	14 month	p.Arg 1016cys p.Met485HisfsTer27	Unclassified	Cerebellar atrophy	Y	N	Y	Y	Y	NA	doi: 10.3389/fcell.2022.783764
6 patient4	M	12y	14 month	p.Arg1016Cys p.Arg899ProfsTer3	Unclassified	Cerebellar atrophy	Y	N	Y	Y	Y	NA	doi: 10.3389/fcell.2022.783765
7 patient5	M	21y	1 year	p.Trp373* mat P.Arg1016Cys pat	Unclassified	Cerebellar atrophy	Y	N	Y	Y	Y	NA	doi: 10.3389/fcell.2022.783766
8 patient6	M	21y	<1year	p.Ala994Val P.Ala994Val	Unclassified	Cerebellar atrophy	Y	N	Y	Y	Y	NA	doi: 10.3389/fcell.2022.783767
6 patient7	F	26y	<1year	p.Ala994Val P.Ala994Val	Unclassified	Cerebellar atrophy	Y	N	Y	Y	Y	NA	doi: 10.3389/fcell.2022.783768
7 patient8	M	60y	25 years	p.Pro594Arg p.Ser543Gly	Unclassified	Cerebellar atrophy	Y	N	N	Y	N	NA	doi: 10.3389/fcell.2022.783769
8 patient9	M	57y	<1year	p.Pro594Arg p.Ser543Gly	Unclassified	Cerebellar atrophy	Y	N	Y	Y	N	NA	doi: 10.3389/fcell.2022.783770
15 patient1	F	NA	NA	c.662-2A>G,5‘splice site p.Arg1016Cys	Unclassified	NA	Y	NA	N	NA	NA	NA	DOI 10.26508/lsa.202201403
16 patient2	F	NA	NA	p.Asp1019Glu p.L1367P	Unclassified	sever cerebellar atrophy	Y	NA	Y	NA	Y	NA	DOI 10.26508/lsa.202201403
17 patient3	M	NA	NA	p.Asp1019Glu p.L1367P	Unclassified	moderate erebellar atrophy	Y	NA	Y	NA	Y	NA	DOI 10.26508/lsa.202201403
18 patient1	F	7y	6m	p.Leu1068Pro p.Leu1068Pro	Unclassified	Cerebellar atrophy	Y	N	Y	Y	mild	N	https://doi.org/10.1038/s41467-021-22627-w
19 patient2	F	4y and 5m	1 year	p.Ala1007Thr p.Arg1014Gln	Unclassified	Cerebellar atrophy	Y	N	Y	Y	moderate	Y	https://doi.org/10.1038/s41467-021-22628-w
20 patient3	F	3y	1 year	p.Ala1007Thr p.Arg1014Gln	Unclassified	Cerebellar atrophy	Y	N	Y	mild	mild	Y	https://doi.org/10.1038/s41467-021-22629-w
21 patient4	M	2y	Neonatal	p.His923Pro p.His923Pro	Unclassified	Cerebellar atrophy	Y	N	Y	Y	Y	N	https://doi.org/10.1038/s41467-021-22630-w
22 patient5	M	3m	Birth	p.His913Arg p.His913Arg	Unclassified	Cerebellar atrophy	Y	N	Y	NA	NA	Y	https://doi.org/10.1038/s41467-021-22631-w
23 patient6	M	3m	Birth	p.His913Arg p.His913Arg	Unclassified	Cerebellar atrophy	Y	N	Y	NA	NA	Y	https://doi.org/10.1038/s41467-021-22632-w
24 patient7	M	11m	Infancy	p.Asp704Glu p.Asp704Glu	Unclassified	Cerebellar atrophy	Y	N	Y	Y	Y	N	https://doi.org/10.1038/s41467-021-22633-w
25 patient8	M	9y and 8m	<1year	p.Gly683Asp p.Gly683Asp	Unclassified	Cerebellar atrophy	Y	N	severe	severe	moderate	Y	https://doi.org/10.1038/s41467-021-22634-w
26 patient9	M	7y and 6m	<1year	p.Gly683Asp p.Gly683Asp	Unclassified	Cerebellar atrophy	Y	N	severe	severe	mild	Y	https://doi.org/10.1038/s41467-021-22635-w
27 patient10	F	9y	<2year	p.Ser1000Pro p.Ser1000Pro	Unclassified	Cerebellar atrophy	Y	N	severe	Y	Y	Y	https://doi.org/10.1038/s41467-021-22636-w
28 patient11	F	4y and 4m	<3year	p.Ser1000Pro p.Ser1000Pro	Unclassified	mild cerebellar atrophy	Y	N	severe	Y	Y	Y	https://doi.org/10.1038/s41467-021-22637-w
29 patient12	M	10y	2m	p.Ser1000Pro p.Ser1000Pro	Unclassified	Cerebellar atrophy	Y	N	severe	Y	Y	Y	https://doi.org/10.1038/s41467-021-22638-w
30 patient13	M	2y	2m	p.Ser1000Pro p.Ser1000Pro	Unclassified	Cerebellar atrophy	Y	N	severe	Y	Y	Y	https://doi.org/10.1038/s41467-021-22639-w
31 patient14	M	14y	<1year	p.His1364Pro p.Val611Met	Unclassified	Cerebellar atrophy	Y	N	Y	Y	Y	N	https://doi.org/10.1038/s41467-021-22640-w
32 patient15	M	6y	10m	p.His1364Pro p.Val611Met	Unclassified	Cerebellar atrophy	Y	N	Y	Y	Y	N	https://doi.org/10.1038/s41467-021-22641-w
33 patient16	F	4y	6m	c.2510-16_2523inv CTTGATTAAGGTTTCTGAAATTTAATAAAG, splicing acceptor p.(Tyr1286Cys)	Unclassified	Cerebellar atrophy	Y	N	Y	Y	Y	N	https://doi.org/10.1038/s41467-021-22642-w
34 patient17	M	15y	NA	p.lle988Phe p.Leu1367Pro	Unclassified	Cerebellar atrophy along with volume loss in the pons/ brainstem	Y	N	Y	Y	Y	NA	https://doi.org/10.1038/s41467-021-22643-w
35 patient18	F	8y	7m	p.Leu1367Pro p.Asp1019Glu	SeLECTS	Cerebellar volume loss, moderate to severe	Y	N	Y	Y	Y	N	https://doi.org/10.1038/s41467-021-22644-w
36 patient19	M	6y	2y	p.Leu1367Pro p.Asp1019Glu	Unclassified	Cerebellar volume loss, moderate to severe	Y	N	Y	Y	N	N	https://doi.org/10.1038/s41467-021-22645-w
37 patient20	M	7y	Birth	p.Tyr1282His p.Ser73Pro	Unclassified	Cerebellar atrophy	Y	N	Y	Y	Y	NA	https://doi.org/10.1038/s41467-021-22646-w
38 patient21	M	31y	1.5y	p.Leu1119Ser p.Tyr534Ter	Unclassified	Cerebellar atrophy	Y	N	moderate	mild	mild	NA	https://doi.org/10.1038/s41467-021-22647-w
39 patient22	M	10m	<1year	p. lle988Phe p.Glu619GlyfsTer8	Unclassified	Cerebellar atrophy	Y	N	Y	NA	NA	NA	https://doi.org/10.1038/s41467-021-22648-w
40 patient23	F	7y	1 year	p.His105Arg p.His923Pro	Unclassified	Cerebellar atrophy	Y	N	Y	Y	Y	NA	https://doi.org/10.1038/s41467-021-22649-w
41 patient24	M	29y	4m	p.Ile988Phe p.Ser1311Leu fsX7	Unclassified	Atrophy of the cerebellar hemispheres/vermis	Y	N	Y	Y	Y	NA	https://doi.org/10.1038/s41467-021-22650-w
42 patient25	M	27y	Birth	p.Ile988Phe p.Ser1311Leu fsX7	Unclassified	Cerebellar atrophy	Y	N	Y	Y	Y	NA	https://doi.org/10.1038/s41467-021-22651-w
43 patient26	F	18m	Birth	p.His162Arg p.Leu1367Pro	Unclassified	nomal	Y	N	Y	N	N	NA	https://doi.org/10.1038/s41467-021-22652-w
44 patient27	F	31m	3w	p.Trp94Ter p.Tyr1286Asn	Unclassified	Cerebellar atrophy	Y	N	Y	Y	Y	N	https://doi.org/10.1038/s41467-021-22653-w
45 patient28	M	5y	Birth	c.1081-2A>G, Splice acceptor variant p.Asp210Tyr	Unclassified	Cerebellar atrophy, mild cortical atrophy	Y	N	Y	Y	Y	NA	https://doi.org/10.1038/s41467-021-22654-w
46 patient29	M	3y	10m	p.Ala1410GlufsTer24 p.Leu925Phe	Unclassified	MRI Brain was reported to as Dandy Walked malformation though on review suggested to be more of cerebellar atrophy.	Y	N	Y	Y	Y	N	https://doi.org/10.1038/s41467-021-22655-w
47 patient30	F	4y and 6m	14m	p.Arg252Ter p.Tyr958His	Unclassified	Cerebellar atrophy	Y	N	Y	Y	Y	NA	https://doi.org/10.1038/s41467-021-22656-w
49 patient 1	F	7y	2y	p.Arg733Thrfs*6 p.Val611Met	Unclassified	Cerebellar atrophy	Y	N	Y	Y	N	N	doi: 10.1111/cge.14066
50 patient 2	m	3y	3y and 9m	p.Ala1305Leufs*14 p.Tyr1499*	Unclassified	volume loss in the cerebellum	Y	NA	Y	NA	NA	N	doi: 10.1111/cge.14066
Abbreviations: NA, not applicable
